# Supplementary material for: Flow Synthesis of Nature-Inspired Mitochondria-Targeted Phenolic Derivatives as Potential Neuroprotective Agents
Source: Antioxidants (Basel). 2022 Oct 31;11(11):2160. doi: 10.3390/antiox11112160 (PMC9686576; doi:10.3390/antiox11112160)
Supplement: Supplementary file 1 [file antioxidants-11-02160-s001.zip]

Archive with 1 entries (1 files):
- antioxidants-1938831-supplementary.pdf
